# Supplementary material for: “Mirror, Mirror, Am I Beautiful?” Mechanisms of Self-Image Cognition and Behavioral Responses Among Chinese Youth in the Context of Digital Beauty Filter Use: A Mixed-Methods Study Using Grounded Theory and fsQCA
Source: Behav Sci (Basel). 2026 Jul 1;16(7):1082. doi: 10.3390/bs16071082 (PMC13405751; doi:10.3390/bs16071082)
Supplement: Supplementary file 1 [file behavsci-16-01082-s001.zip]

Archive with 1 entries (1 files):
- behavsci-4288618-supplementary.pdf
